# Supplementary material for: Ecological immunology in a fluctuating environment: an integrative analysis of tree swallow nestling immune defense
Source: Ecol Evol. 2013 Mar 9;3(4):1091–103. doi: 10.1002/ece3.504 (PMC3631416; doi:10.1002/ece3.504)
Supplement: Supplementary file 2 [file ece30003-1091-SD2.txt]

Supplementary material
For
Ecologicalimmunology in a fluctuating environment: an integrative 
analysis to tree swallow nestlingsimmune responses
Gabriel Pigeon, Marc Bélisle, Dany Garant, Alan A.Cohen and Fanie Pelletier
TableS1: Eigenvalues of the redundancy analysis for the pooled value.
Eigenvalue Proportion Explained
RDA1 0.755 0.151
RDA2 0.155 0.031
RDA3 0.022 0.004
PC1 1.124 0.225
PC2 0.918 0.184
PC3 0.874 0.175
PC4 0.646 0.129
PC5 0.507 0.507TableS2: Eigenvalues and loading values of theprincipal component analysis for thefour 
sub-groups.
Sub-group Immuneindices Comp 1 Comp 2 Comp 3 Comp 4 Comp 5
Eigenvalue 1.296 1.123 1.046 0.826 0.71
PHA -0.033 0.713 0.483 0.445 -0.243
B. killing 0.759 0.155 -0.144 0.314 0.529
Hemolysis 0.598 0.453 -0.085 -0.600 -0.263
Agglutination -0.127 0.251 -0.879 0.288 -0.256
%Lymphocyte -0.587 0.567 -0.110 -0.293 0.485
Eigenvalue 1.747 1.104 0.879 0.798 0.472
PHA -0.059 0.793 0.551 -0.246 -0.057
B. killing 0.756 0.181 -0.270 -0.377 0.425
Hemolysis 0.359 -0.601 0.697 -0.074 0.136
Agglutination 0.838 -0.047 -0.083 -0.168 -0.511
%Lymphocyte 0.584 0.282 0.096 0.750 0.093
Eigenvalue 1.703 1.159 0.953 0.728 0.457
PHA -0.422 0.778 -0.193 -0.268 -0.328
B. killing 0.832 -0.243 0.020 -0.044 -0.496
Hemolysis 0.687 0.320 0.216 -0.548 0.282
Agglutination 0.401 0.080 -0.897 0.091 0.143
%Lymphocyte -0.448 -0.621 -0.254 -0.588 -0.054
Eigenvalue 1.871 1.117 0.944 0.698 0.369
PHA -0.352 -0.420 0.792 0.258 -0.077
B. killing 0.823 0.166 0.325 0.090 0.425
Hemolysis -0.360 0.680 0.427 -0.474 -0.025
Agglutination 0.807 0.337 0.137 0.207 -0.416
%Lymphocyte 0.537 -0.580 0.100 -0.597 -0.094
Extensive
2010
Extensive
2011
Intensive
2010
Intensive
2011−1.5 −1.0 −0.5 0.0 0.5
−1.0
−0.5
0.0
0.5
1.0
RDA1
RD
A2
PHA
B. killing
Hemolysis
Agglutination
% Lymphocyte
annee2010 annee2011
ftextensif
ftintensif
sexF
sexM
Figure S1: Redundancy analysis of pooled nestlings immune measurements with year, farm type
and sex as constraining variables. Arrows represent loading values of the different immune mea-
sures. Red circles represent centroids of constraining variables. 20.37% of the variance is ex-
plained by RDA 1 and 2. n=210.Intensive 2010 Intensive 2011
Extensive 2010 Extensive 2011
16
20
24
16
20
24
−2 0 2 −2 0 2
Principal component 1
Fledging mass
Figure S2: Relationship between PC1 and mass at fledging of tree swallow nestlings. Regression
lines are obtained from linear mixed model (LME) and represent the regression with a random
intercept by nest-boxes. The contribution to PC1 of each immune marker by sub-group is equal to
the horizontal loading displayed in Figure 2.Intensive 2010 Intensive 2011
Extensive 2010 Extensive 2011
0.6
0.9
1.2
1.5
0.6
0.9
1.2
1.5
−2 0 2 −2 0 2
Principal component 1
Gro
wth
Figure S3: Relationship between PC1 and growth of tree swallow nestlings. Regression lines are
obtained from linear mixed model (LME) and represent the regression with a random intercept
by nest-boxes. The contribution to PC1 of each immune marker by sub-group is equal to the
horizontal loading displayed in Figure 2.Intensive 2010 Intensive 2011
Extensive 2010 Extensive 2011
0
20
40
0
20
40
−2 0 2 −2 0 2
Principal component 1
Par
asites
Figure S4: Relationship between PC1 and parasite burden of tree swallow nestlings. Regression
lines are obtained from linear model. The contribution to PC1 of each immune marker by sub-
group is equal to the horizontal loading displayed in Figure 2. Grey area represents confidence
interval.
